# Supplementary material for: Recruitment of complete crAss-like phage genomes reveals their presence in chicken viromes, few human-specific phages, and lack of universal detection
Source: ISME J. 2024 Oct 3;18(1):wrae192. doi: 10.1093/ismejo/wrae192 (PMC11475920; doi:10.1093/ismejo/wrae192)
Supplement: Supplementary_Data_1_rev_wrae192 [file supplementary_data_1_rev_wrae192.xlsx]

## Sheet: Publish crAss genome in RP
Supplementary Data 1. Origin of complete genomes of the crAss-like phages used in this study.
67 CrAss-like phage genomes (complete not redundant genome)				crAssBcn phage genomes
1*	>OQ221538 PhiCrAssBcn3	complete genome		1 (1)	>PhiCrAssBcn1	OQ221536	complete genome
2	>NC_049977.1 Bacteroides phage crAss001	complete genome		1 (2)	>PhiCrAssBcn2	OQ221537	complete genome
3	>MN917146.1 Bacteroides phage crAss002	complete genome		1 (3)*	>PhiCrAssBcn3	OQ221538	complete genome
4	>MT074136.1 Bacteroides phage DAC15	complete genome		1 (4)	>PhiCrAssBcn4	OQ221539	complete genome
5	>MT074138.1 Bacteroides phage DAC17	complete genome		1 (5)	>PhiCrAssBcn5	OQ221540	complete genome
6	>NC_024711.1 Uncultured crAssphage	complete genome		1 (6)	>PhiCrAssBcn6	OQ221541	complete genome
7	>MZ130498.1 UAG-readthrough crAss clade sp. strain cr16_1	complete genome		1 (7)	>PhiCrAssBcn7	OQ221542	complete genome
8	>MZ130485.1 CrAss-like virus sp. strain cr18_1	complete genome		1 (8)	>PhiCrAssBcn8	OQ221543	complete genome
9	>MT774402.1 CrAssphage cr7_1	complete genome		1 (9)	>PhiCrAssBcn9	OQ221544	complete genome
10	>MT774395.1 CrAssphage cr52_1	complete genome		1 (10)	>PhiCrAssBcn10	OQ221545	complete genome
11	>MT774387.1 CrAssphage cr111_1	complete genome		1 (11)	>PhiCrAssBcn11	OQ221546	complete genome
12	>MT774388.1 CrAssphage cr112_1	complete genome		1 (12)	>PhiCrAssBcn12	OQ221547	complete genome
13	>MZ130496.1 UAG-readthrough crAss clade sp. strain cr82_1	complete genome		1 (13)	>PhiCrAssBcn13	OQ221548	complete genome
14	>MT774378.1 CrAssphage cr106_1	complete genome		1 (14)	>PhiCrAssBcn14	OQ221549	complete genome
15	>MT774406.1 CrAssphage cr124_1	complete genome		1 (15)	>PhiCrAssBcn15	OQ221550	complete genome
16	>MT774385.1 CrAssphage cr108_1	complete genome		1 (16)	>PhiCrAssBcn16	OQ221551	complete genome
17	>MT774396.1 CrAssphage cr53_1	complete genome		1 (17)	>PhiCrAssBcn17	OQ221552	complete genome
18	>MT774389.1 CrAssphage cr116_1	complete genome		1 (18)	>PhiCrAssBcn18	OQ221553	complete genome
19	>MT774398.1 CrAssphage cr60_1	complete genome		1 (19)	>PhiCrAssBcn19	OQ221554	complete genome
20	>MT774382.1 CrAssphage cr10_1	complete genome		1 (20)	>PhiCrAssBcn20	OQ221555	complete genome
21	>MT774380.1 CrAssphage cr1_1	complete genome		1 (21)	>PhiCrAssBcn21	OQ221556	complete genome
22	>MT774405.1 CrAssphage cr115_1	complete genome		1 (22)	>PhiCrAssBcn22	OQ221557	complete genome
23	>MT774391.1 CrAssphage cr126_1	complete genome		1 (23)	>PhiCrAssBcn23	OQ221558	complete genome
24	>MT774399.1 CrAssphage cr109_1	complete genome		1 (24)	>PhiCrAssBcn24	OQ221559	complete genome
25	>MW067003.1 CrAssphage sp. C0531BW4	complete genome		1 (25)	>PhiCrAssBcn25	OQ221560	Draft genome
26	>MW067002.1 CrAssphage sp. C0526BW15	complete genome
27	>MK415410.1 CrAssphage YS1-2_2437	complete genome
28	>MT774375.1 CrAssphage cr50_1	complete genome		*Genome #1 in the main list corresponds to PhiCrassBcn 3 phage, selected as representative of the whole group of CrAssBcn phages in the right list
29	>MT774410.1 CrAssphage cr272_1	complete genome
30	>MT774403.1 CrAssphage cr113_1	complete genome
31	>MT006214.1 CrAssphage LMMB	complete genome
32	>MT774376.1 CrAssphage cr55_1	complete genome
33	>MT774404.1 CrAssphage cr114_1	complete genome
34	>MT774390.1 CrAssphage cr85_1	complete genome
35	>MT774407.1 CrAssphage cr125_1	complete genome
36	>MW067000.1 CrAssphage sp. C0521BD4	complete genome
37	>MW067001.1 CrAssphage sp. C0521BW15	complete genome
38	>MZ130481.1 CrAss-like virus sp. strain cr99_1	complete genome
39	>MT774411.1 CrAssphage cr273_1	complete genome
40	>MK415408.1 CrAssphage GF1-2_000079F	complete genome
41	>MK238400.1 CrAssphage ZA	complete genome
42	>MT774401.1 CrAssphage cr6_1	complete genome
43	>MT774397.1 CrAssphage cr56_1	complete genome
44	>MK415403.1 CrAssphage ES_ALL_000190F	complete genome
45	>MZ130492.1 UAG-readthrough crAss clade sp. strain cr12_1	complete genome
46	>MT774409.1 CrAssphage cr131_1	complete genome
47	>MK415404.1 CrAssphage FA1-2_000172F	complete genome
48	>MK069403.1 UNVERIFIED: CrAssphage sp. O-152	complete genome
49	>MT774400.1 CrAssphage cr4_1	complete genome
50	>MT774392.1 CrAssphage cr128_1	complete genome
51	>MH616963.1 MAG: CrAssphage sp. isolate ctbg_1	complete genome
52	>MT774408.1 CrAssphage cr130_1	complete genome
53	>MK415399.1 CrAssphage apr34_000142F	complete genome
54	>MW063138.1 MAG: CrAssphage cat_SB2894	partial genome
55	>MT774377.1 CrAssphage cr107_1	complete genome
56	>MT774383.1 CrAssphage cr11_1	complete genome
57	>MZ130480.1 CrAss-like virus sp. strain cr91_1	complete genome
58	>MT774394.1 CrAssphage cr271_1	complete genome
59	>MT774384.1 CrAssphage cr8_1	complete genome
60	>MT774379.1 CrAssphage cr118_1	complete genome
61	>MZ130474.1 CrAss-like virus sp. strain cr49_1	complete genome
62	>MZ130476.1 CrAss-like virus sp. strain cr123_1	complete genome
63	>MZ130488.1 CrAss-like virus sp. strain cr17_1	complete genome
64	>MT774381.1 CrAssphage cr3_1	complete genome
65	>MH552500.1 MAG: CrAssphage sp. isolate ctcc615	complete genome
66	>MT774386.1 CrAssphage cr110_1	complete genome
67	>MT774393.1 CrAssphage cr127_1	complete genome
