# Supplementary material for: Recruitment of complete crAss-like phage genomes reveals their presence in chicken viromes, few human-specific phages, and lack of universal detection
Source: ISME J. 2024 Oct 3;18(1):wrae192. doi: 10.1093/ismejo/wrae192 (PMC11475920; doi:10.1093/ismejo/wrae192)
Supplement: Supplementary_Data_2_rev_wrae192 [file supplementary_data_2_rev_wrae192.xlsx]

## Sheet: Virome metrics
Supplementary Data 2: (a) Origin of human, food, environmental and animal metaviromes samples used in this study.
	Type	Trimmed metaviromes	Virome Category	Publish bioproject	Sample	Source	Fraction	Metavirome_pool	Pool size (Gb)	Detection by recruitment plot (for Bdl dataset only one of them per virome type are included in the graph)
1	Human	14_S2_L001	Human	PRJNA590575	Urine	Blanco-Picazo et al., 2020	Viral	URINE pool*	19,63558529	Hit	*Dataset inluded in Figure 1 and 2
2		14_S2_L002	Human	PRJNA590575	Urine	Blanco-Picazo et al., 2020	Viral			Hit
3		14_S2_L003	Human	PRJNA590575	Urine	Blanco-Picazo et al., 2020	Viral			Hit
4		14_S2_L004	Human	PRJNA590575	Urine	Blanco-Picazo et al., 2020	Viral			Hit
5		15_S3_L001	Human	PRJNA590575	Urine	Blanco-Picazo et al., 2020	Viral			Hit
6		15_S3_L002	Human	PRJNA590575	Urine	Blanco-Picazo et al., 2020	Viral			Hit
7		15_S3_L003	Human	PRJNA590575	Urine	Blanco-Picazo et al., 2020	Viral			Hit
8		15_S3_L004	Human	PRJNA590575	Urine	Blanco-Picazo et al., 2020	Viral			Hit
9		16_S3_L001	Human	PRJNA590575	Urine	Blanco-Picazo et al., 2020	Viral			Hit
10		16_S3_L002	Human	PRJNA590575	Urine	Blanco-Picazo et al., 2020	Viral			Hit
11		16_S3_L003	Human	PRJNA590575	Urine	Blanco-Picazo et al., 2020	Viral			Hit
12		16_S3_L004	Human	PRJNA590575	Urine	Blanco-Picazo et al., 2020	Viral			Hit
13		17_S3_L001	Human	PRJNA590575	Urine	Blanco-Picazo et al., 2020	Viral			Hit
14		17_S3_L002	Human	PRJNA590575	Urine	Blanco-Picazo et al., 2020	Viral			Hit
15		17_S3_L003	Human	PRJNA590575	Urine	Blanco-Picazo et al., 2020	Viral			Hit
16		17_S3_L004	Human	PRJNA590575	Urine	Blanco-Picazo et al., 2020	Viral			Hit
17		2_Merge_1_UB_25	Human	PRJNA392494	Human feces of healthy	Fernández-Orth et al., 2019	Viral	FAECES pool*	3,283523647	Hit
18		2_Merge_2_UB6	Human	PRJNA392494	Human feces of healthy	Fernández-Orth et al., 2019	Viral			Hit
19		2_Merge_3_PRECIP	Human	PRJNA392494	Human feces of healthy	Fernández-Orth et al., 2019	Viral			Hit
20		2_Merge_4_POSTCIP	Human	PRJNA392494	Human feces of healthy (ciprofloxacin)	Fernández-Orth et al., 2019	Viral			Hit
21		2_Merge_5_HC_10	Human	PRJNA392494	Human feces of healthy	Fernández-Orth et al., 2019	Viral			Hit
22		2_Merge_6_HC_9	Human	PRJNA392494	Human feces of healthy	Fernández-Orth et al., 2019	Viral			Hit
23		2_Merge_7_HC_6	Human	PRJNA392494	Human feces of healthy	Fernández-Orth et al., 2019	Viral			Hit
24	Environmental	31_T1	Soil	PRJEB69609	Soil Barcelona	This study	Viral	SOIL pool*	< 1	Bdl
25		32_T2	Soil	PRJEB69609	Soil Asturias	This study	Viral			Bdl
26		1_B30	Wastewater	PRJEB69609	Wastewater Besos	This study	Viral	WWTP Besos pool*	13,67082989	Hit
27		2_BC19	Wastewater	PRJEB69609	Wastewater Besos	This study	Viral			Hit
28		3_BCO	Wastewater	PRJEB69609	Wastewater Besos	This study	Viral			Hit
29		4_PRC100	Wastewater	PRJEB69609	Wastewater El prat	This study	Viral	WWTP Prat pool*	10,56656767	Hit
30		5_PRC170	Wastewater	PRJEB69609	Wastewater El prat	This study	Viral			Hit
31		6_PRC20	Wastewater	PRJEB69609	Wastewater El prat	This study	Viral			Hit
32	Foods	1_Fresh_milk	Dairy	PRJEB69609	Milk	This study	Viral	DAIRY pool*	8,225843902	Bdl
33		2_Fresh_chesee	Dairy	PRJEB69609	Chesee	This study	Viral			Bdl
34		3_Kefir	Dairy	PRJEB69609	Kefir	This study	Viral			Bdl
35		5_Poultry_1	Meat	PRJNA731626	Chicken meat	Blanco-Picazo et al., 2022a	Viral	MEAT pool*	10,78565559	Bdl
36		6_Poultry_2	Meat	PRJNA731626	Chicken meat	Blanco-Picazo et al., 2022a	Viral			Bdl
37		7_Poultry_3A	Meat	PRJNA731626	Chicken meat	Blanco-Picazo et al., 2022a	Viral			Bdl
38		8_Poultry_3B	Meat	PRJNA731626	Chicken meat	Blanco-Picazo et al., 2022a	Viral			Bdl
39		10_C1	Meat	PRJNA731626	Pig meat 1	Blanco-Picazo et al., 2022a	Viral			Bdl
40		11_C2	Meat	PRJNA731626	Pig meat 2	Blanco-Picazo et al., 2022a	Viral			Bdl
41		33_V1	Meat	PRJNA731626	Beef meat 1	Blanco-Picazo et al., 2022a	Viral			Bdl
42		34_V2	Meat	PRJNA731626	Beef meat 2	Blanco-Picazo et al., 2022a	Viral			Bdl
43		18_P1	Meat	PRJNA731626	Chicken meat 1	Blanco-Picazo et al., 2022a	Viral			Bdl
44		19_P2	Meat	PRJNA731626	Chichen meat 2	Blanco-Picazo et al., 2022a	Viral			Bdl
45		12_E1	Vegetables	PRJNA731626	Spinach 1	Blanco-Picazo et al., 2022a	Viral	VEGETABLE pool*	44,10236718	Bdl
46		13_E2	Vegetables	PRJNA731626	Spinach 2	Blanco-Picazo et al., 2022a	Viral			Bdl
47		16_L1	Vegetables	PRJNA731626	Lettuce 1	Blanco-Picazo et al., 2022a	Viral			Bdl
48		17_L2	Vegetables	PRJNA731626	Lettuce 2	Blanco-Picazo et al., 2022a	Viral			Bdl
49		4_Horchata	Vegetables	PRJEB69609	Horchata (nut-based milk)	This study				Bdl
50		27_PP1	Vegetables	PRJNA731626	Cucumber 1	Blanco-Picazo et al., 2022a	Viral			Bdl
51		28_PP2	Vegetables	PRJNA731626	Cucumber 2	Blanco-Picazo et al., 2022a	Viral			Bdl
52		20_PA1	Fish (hake)	PRJNA731626	Atlantic fish 1 (hake)	Blanco-Picazo et al., 2022a	Viral	FISH pool*	36,59602742	Bdl
53		21_PA2	Fish	PRJNA731626	Atlantic fish 2 (sardine)	Blanco-Picazo et al., 2022a	Viral			Bdl
54		22_PC1	Fish	PRJNA731626	Frozen fish 1 (hake)	Blanco-Picazo et al., 2022a	Viral			Bdl
55		23_PC2	Fish	PRJNA731626	Frozen fish 2 (monkfish)	Blanco-Picazo et al., 2022a	Viral			Bdl
56		24_PF1	Fish	PRJNA731626	Farm fish 1 (salmon)	Blanco-Picazo et al., 2022a	Viral			Bdl
57		25_PF2	Fish	PRJNA731626	Farm fish 2 (trout)	Blanco-Picazo et al., 2022a	Viral			Bdl
58		26_PM2	Fish	PRJNA731626	Mediterranean Fish	Blanco-Picazo et al., 2022a	Viral			Bdl
59		29_SH1	Fish	PRJNA731626	Shellfish 1 (mussels)	Blanco-Picazo et al., 2022a	Viral			Bdl
60		30_SH2	Fish	PRJNA731626	Shellfish 2 (clams)	Blanco-Picazo et al., 2022a	Viral			Bdl
61	Animals	14_HP1	Chicken (Spain)	PRJNA728698	Chicken feces virome (Spain)	Blanco-Picazo et al., 2022b	Viral	CHICKEN SPAIN pool*		Hit
62		15_HP2	Chicken (Spain)	PRJNA728699	Chicken feces virome (Spain)	Blanco-Picazo et al., 2022b	Viral			Hit
63		Chicken	Chicken	PRJNA586747(SRR10378033)	Chicken gut metagenome	Zhao et al., 2023	Bulk	CHICKEN other pool		Bdl
64		Chicken	Chicken	PRJNA586747(SRR10378023)	Chicken gut metagenome	Zhao et al., 2023	Bulk			Bdl
65		Hcchina	Chicken (China)	PRJNA471974 (SRR10083567)	Chicken feces virome (China)	Wang et al. 2020	Viral	CHICKEN CHINA pool*		Hit
66		Hcchina	Chicken (China)	PRJNA471974 (SRR7287609)	Chicken feces virome (China)	Wang et al. 2020	Viral			Hit
67		HC	Pig	PRJNA324349	Pig feces virome	Blomström et al., 2016	Viral	PIG-1 pool*		Bdl
68		HC	Pig	PRJNA324350	Pig feces virome	Blomström et al., 2017	Viral			Bdl
69		HC	Pig	PRJNA324351	Pig feces virome	Blomström et al., 2018	Viral			Bdl
70		HC	Pig	PRJNA324352	Pig feces virome	Blomström et al., 2019	Viral			Bdl
71		HC	Pig	PRJNA324353	Pig feces virome	Blomström et al., 2020	Viral			Bdl
72		HC	Pig	PRJNA324354	Pig feces virome	Blomström et al., 2021	Viral			Bdl
73		Pig	Pig	PRJNA741980 (SRR15046817)	Pig feces virome	Billaud et al., 2021	Viral	PIG-2 pool		Bdl
74		Pig	Pig	PRJNA741980 (SRR15046816)	Pig feces virome	Billaud et al., 2022	Viral			Bdl
75		Cow	Cow	PRJNA269993 (SRR1706031)	Fecal microbiome of dairy cow	Chambers et al., 2015	Bulk	COW*		Bdl
76		Rabbits	Rabbits	PRJNA721235 (SRR14209493)	Rabbit feces	Montes-Carreto et al., 2021	Bulk	RABBIT pool*		Bdl
77		Rabbits	Rabbits	PRJNA721235 (SRR14209495)	Rabbit feces	Montes-Carreto et al., 2022	Bulk			Bdl
78		Primate	Primate	PRJNA491509 (SRR7975526)	Primate gut viral metagenome	Zhao et al., 2019	Viral	NON-HUMAN PRIMATE-1 pool*		Bdl
79		Primate	Primate	PRJNA491509 (SRR7975539)	Primate gut viral metagenome	Zhao et al., 2019	Viral			Bdl
80		Primate	Primate	PRJNA491509 (SRR7975542)	Primate gut viral metagenome	Zhao et al., 2019	Viral			Bdl
81		Makaka	Makaka	PRJNA299332 (SRR2776889)	Makaka feces	Kinsella et al., 2020	Bulk	NON-HUMAN PRIMATE-2 pool		Bdl
82		Makaka	Makaka	PRJNA299332 (SRR2776893)	Makaka feces	Kinsella et al., 2020	Bulk			Bdl
83		Makaka	Makaka	PRJNA299332 (SRR2776898)	Makaka feces	Kinsella et al., 2020	Bulk			Bdl
84		Makaka	Makaka	PRJNA299332 (SRR2776899)	Makaka feces	Kinsella et al., 2020	Bulk			Bdl
	Blanco-Picazo P, Fernández-Orth D, Brown-Jaque M, Miró E, Espinal P, Rodríguez-Rubio L, Muniesa M, Navarro F. Unravelling the consequences of the bacteriophages in human samples. Sci Rep. 2020. 10(1):6737.
	Fernández-Orth D, Miró E, Brown-Jaque M, Rodríguez-Rubio L, Espinal P, Rodriguez-Navarro J, González-López JJ, Muniesa M, Navarro F. Faecal phageome of healthy individuals: presence of antibiotic resistance genes and variations caused by ciprofloxacin treatment. J Antimicrob Chemother. 2019. 74(4):854-864.
	Blanco-Picazo P, Gómez-Gómez C, Tormo M, Ramos-Barbero MD, Rodríguez-Rubio L, Muniesa M. Prevalence of bacterial genes in the phage fraction of food viromes. Food Res Int. 2022a. 156:111342.
	Blanco-Picazo P, Gómez-Gómez C, Aguiló-Castillo S, Fernández-Orth D, Cerdà-Cuéllar M, Muniesa M, Rodríguez-Rubio L. Chicken liver is a potential reservoir of bacteriophages and phage-derived particles containing antibiotic resistance genes. Microb Biotechnol. 2022b. 15(9):2464-2475.
	Zhao RN, Chen SY, Tong CH, Jie HAO, Li PS, Xie LF, ... Xiong WG. Insights into the effects of pulsed antimicrobials on the chicken resistome and microbiota from fecal metagenomes. J Integr Agriculture, 2023. 22(6): 1857-1869.
	Wang Y, Cui X, Chen X, Yang S, Ling Y, Song Q, …Zhang W. A recombinant infectious bronchitis virus from a chicken with a spike gene closely related to that of a turkey coronavirus. Archiv Virol 2020. 165: 703-707.
	Blomström AL, Fossum C, Wallgren P, Berg, M. Viral metagenomic analysis displays the co-infection situation in healthy and PMWS affected pigs. PLoS One 2016. 11(12): e0166863.
	Billaud M, Lamy-Besnier Q, Lossouarn J, Moncaut E, Dion MB, Moineau S, ... Petit M. Analysis of viromes and microbiomes from pig fecal samples reveals that phages and prophages rarely carry antibiotic resistance genes. ISME comm 2021. 1(1): 55.
	Chambers L, Yang Y, Littier H, Ray P, Zhang T, Pruden A, ... Knowlton K. Metagenomic analysis of antibiotic resistance genes in dairy cow feces following therapeutic administration of third generation cephalosporin. PloS One 2015. 10(8): e0133764.
	Montes-Carreto L M, Aguirre-Noyola JL, Solís-García IA, Ortega J, Martinez-Romero E, Guerrero JA. Diverse methanogens, bacteria and tannase genes in the feces of the endangered volcano rabbit (Romerolagus diazi). PeerJ 2021. 9: e11942.
	Zhao G, Droit L, Gilbert MH, Schiro FR, Didier PJ, Si X, ...Wang D. Virome biogeography in the lower gastrointestinal tract of rhesus macaques with chronic diarrhea. Virology 2019. 527: 77-88.
	KinsellaCM, Bart A, Deijs M, Broekhuizen P, Kaczorowska J, Jebbink MF, ...Van der Hoek L. Entamoeba and Giardia parasites implicated as hosts of CRESS viruses. Nature comm 2020. 11(1): 4620.

## Sheet: Heatmap numerical data
Supplementary Data 2. (b) Numerical data for the constrictuion of the Heatmap showing the average nucleotide identity (%) of crAss-like phages in each genome
ANIr =or >70% of query coverage
	Phge ID	PhiCrAssBcn3	NC_049977.1	MN917146.1	MT074136.1	MT074138.1	NC_024711.1	MZ130498.1	MZ130485.1	MT774402.1	MT774395.1	MT774387.1	MT774388.1	MZ130496.1	MT774378.1	MT774406.1	MT774385.1	MT774396.1	MT774389.1	MT774398.1	MT774382.1	MT774380.1	MT774405.1	MT774391.1	MT774399.1	MW067003.1	MW067002.1	MK415410.1	MT774375.1	MT774410.1	MT774403.1	MT006214.1	MT774376.1	MT774404.1	MT774390.1	MT774407.1	MW067000.1	MW067001.1	MZ130481.1	MT774411.1	MK415408.1	MK238400.1	MT774401.1	MT774397.1	MK415403.1	MZ130492.1	MT774409.1	MK415404.1	MK069403.1
	Virome	1	2	3	4	5	6	7	8	9	10	11	12	13	14	15	16	17	18	19	20	21	22	23	24	25	26	27	28	29	30	31	32	33	34	35	36	37	38	39	40	41	42	43	44	45	46	47	48
Human	1_Gut	86.6	87.98	93.7	91.62	91.62	96.3		82.45	97.4	86.18	83.5	89.25	86.11	85.2	97.3	89	89.34	88.5	86.25	83.1	83.76	89.49	84	86.78	96	96.42	96	88.35		86.2	96.41	80.6	85.77	98.77	85.5	95.85	95.86	93.39		96.19	96.4	96.71	83.66	96.04	97.02	92	95.99	95.99
	2_Gut	84.5	85.7	93.92	90.26	89.6	82.3		83.7	97.7	85.15	87.18	84.1	85.9	85	98.25		94.8		86	83.67	83.58	98.42	91	86.32	85.1	98.76	80.79	87.6		85.93	85.06	82.37	86.21	98.81	86.13	84.35	84.35	81.59	81	93.9	88.53	96.56	87.65	80.79	96.85	81.35	80.86	80.86
	3_Gut	87.48	87.5	87.61	86.8	86.8	97.5		84.4	94.4	82	85.75	84.7	77.47	85	93.9		80	81.09	83.2	87.76	93.73	81.69	84.5	77.38	96.8	96.87	96.9	84.5	77	77.78	96.66	94.63	80.57	96.42	81.87	96.93	96.93	94.5	89.4	96.28	96.88	97	84.75	96.79	87.43	84.4	96.79	96.79
	4_Gut	87.98	87.9	83.9	84.8	84.6	97.5		85	95.4		85.98	84.9		85.55	97			81.39	85	87.72	94	81.79	85.05		96.9	96.91	96.99	84.95		85.67	96.8	94.62	81.2	96.78	81.66	96.94	96.94	94.55	93.5	96.33	96.9	95.83	79.44	96.86	95.95		96.85	96.85
	5_Gut	95.12	94.7	96.81	85.7	85.9	91.7		84.1	97.4	90.9		92.52	81.76	86.4			81.8	81.05	92.39	84	86.33	80.63	88.17	90.18	90	90.55	92.72	85.6		82.37	83.16	86	85.84	90.99	86.84	90.81	90.81	91.03	97	91.04	93.08	96.61	87.07	92.53	96.91		92.67	92.67
	6_Gut	97.35		81.68			95.1				83.8			83.75				82.9		82	93.62	87.15	89.2	92	82.8	95.06	95.37	86.53	95.28			93.35	87.26	83.15	94.5	84.2	94.93	94.93	80.33		85.96	95.17	81	79.59	86.27	84.74		86	86
	7_Gut
	1_Urine						100											89.34								99	99.5	100				100					98.5	98.5	99.5		97.5	98.5			100			100	100
	2_Urine						95.33											94.8					97			96	97	93.5				96.5					95.5	95.5	86		94.5	97			93.5			93.5	93.95
	3_Urine																	80
	4_Urine																					93.2	85
	5_Urine	90.06	90.06	96.33			96.7			97			86.5		86						93.75	95.31				95.35	96.81	95.56	96.19			96.64	81		84		95.8	95.8	94.52		97.2	95.68			95.43			96	96.06
	6_Urine			95.6			97.6			83.9			86.5		86						95.85					94.54	94	95.54	96.06			96.66	93	96	84	85	96.44	96.44	93.3		96.77	97.1			95.36			96.88	96.88
	7_Urine	90.06	90.06																			94.11																				96.47
	8_Urine			97.62			97.07						86.5		86						95.72					96	96.94	96.83	96.53			97.1	87		84	85	93.73	96.73	94.63		97.94				96.7			97.35	97.35
	9_Urine																																									97.39
	10_Urine			95.39	84.1		98						90				78	81			95.22	87.1				97.97	98	97.88	96.17				90				97.82	97.82	96.72		97.47	97.58		78	97.8			97.71	97.71
	11_Urine			92.96			98.4		79.79						86						93.13	87.16				97.7	97.69	97.9	95.61				86.5				96.9	96.9	95.28		97.22	97.1			97.81			97.95	97.95
	12_Urine			94.7			98.1		77.5				90								95.7	87.2				97.47	97.6	97.5	95.83			97.42	86.6				97.4	97.4	96.25		97.2	96.59			97.3			97.32	97.32
	13_Urine	93.35	92				97.4						97.96		91.4						91					96.54	96.76	96.5	96.1			97.23					96.57	96.57	94.69		96.13	96.59			96.56			96.57	96.57
	14_Urine	94.48	92.82				97.4						97.5		91.77						87					96.51	96.77	96.6	95			96.64			83		96.56	96.56	94.7		96.15	96.59						96.59	96.59
	15_Urine	94	92.56				97.4						96.37		88						95.5					96.52	96.79	96.5	96.46			96.62			83		96.54	96.54	94.6		96.09	96.57			96.54			96.55	96.55
	16_Urine	93.69	91.31				97.4			83.3			97.88		93						89					96.55	96.84	96.6	96.26			96.61					96.58	96.57	94.62		96.09	96.61			96.61	96.18		96.61	96.61
Environmetal	1_BC19 (BESOS)	95.15	95.25	97	80.5	80.7	97.2	82.2	88.1	96.6	87.5	98.5	91.98	93.13	87.2	96.54	82.8	93.88	94.1	89.22	96.1	96.52	93.92	90.16	92	96.57	96.6	96.7	92.97		92.33	96.64	91.28	90.73	94.42	91.75	96.61	96.62	94.47	85.5	95.97	96.6	95.43	96.6	96.66			96.65	96.65
	2_BC0 (BESOS)	92.93	92.76	95.98	81.4	82.5	97.38	87	92.5	95.8	90	89.2	90.9	91.14	83.03	95.47	88.2	93.1	83.6	89.5	97.21	97.58	96.39	92.69	91.42	96.34	97.17	96.29	95.31		91.57	96.38		91.16	95.15	94	95.89	95.89	94.28	83.28	95.92	96	96.69		96.18	96.41		96.15	96.15
	3_BC30 (BESOS)	95.4	95.42	93.35	86.2	86.5	97.3	77.4	88.1	96	89.44	94.4	93	92.27	87.94	96.24	82.8	93.7	83.8	88.53	95.18	90.67	93.26	89.57	92.3	96.78	96.75	96.68	94.58		91.77	96	91.63	88.38	92.69	90.55	96.61	97	94.67	89.23	95.97	96.69	95.14	88.75	96.62	95.71		96.61	96.61
	1_PRC100 (PRAT)	94.6	94.7	94.6	84.6	84.6	97.2		97.8	96.2	90.6	92	91.9	90.13	89.92	96.15	78.8	94.8	93.8	86.81	95.65	93.38	95.07	85.07	89.83	96.86	96.79	96.87	95.48		88.84	96.51	94.98	88.38	95.31	89.29	96.71	97	94.28	86.76	96.36	96.69	95.68	87.55	96.81	96.66		96.76	96.76
	2_PRC170 (PRAT)	95.3	95.3	94.3	84.2	84.2	97.12	90	83.5	95.9	87.9		92.58	90.8	89.12	96.34	78.8	94.63	91.17	91.1	96.64	88.1	93.27	87.78	91.02	96.79	96.6	96.51	94.51		90.93	96.6	84.8	89.31	96.64	91.2	96.65	96.65	94.38	87.2	96.03	96.6	95.07	88.61	96.45	96.66		96.37	96.37
	3_PRC20 (PRAT)	94.7	94.8	94.3	80.8	81.7	97.4	83.4	90.6	96.2	87.5	90.86	93	94	87.29	96.54	86.2	93.1	93.6	89.18	96	93.33	93.94	86.41	92.63	96.57	96.86	96.78	94.51		92.45	96.36	91.88	88.45	96.89	89.46	96.77	96.78	94.4	86.67	96.26	96.67	95.81	90.98	96.72	96.13		96.77	96.77
	T1						99.5											98					90.95			98.5	99	97.25				96.57		85		88	97.5	97.5	96		98.5	98			96.25			97.25	97.25
	T2																															97.5
[truncated: 19 more columns]
