# Supplementary material for: Recruitment of complete crAss-like phage genomes reveals their presence in chicken viromes, few human-specific phages, and lack of universal detection
Source: ISME J. 2024 Oct 3;18(1):wrae192. doi: 10.1093/ismejo/wrae192 (PMC11475920; doi:10.1093/ismejo/wrae192)
Supplement: Supplementary_Data_3_rev_wrae192 [file supplementary_data_3_rev_wrae192.xlsx]

## Sheet: Metagenomes
Supplementary Data 3 -Origin of published datasets used in this study. Metagenomes in green correspond to those showing positive hits and in orange those showing no hits with selected crAss-like phages.
Study Year	Journal	PMID	Country	Nº of people in study	Number metaG_w notes	Age Group	Health Status	Clean Read Bps	Clean Read Bps by Country/Sequencing Platform	VLP or Bulk	MDA	Sample Type	VLP extraction Method	Included Publically available sequenced Blank Negative Controls	Database used	Sequencing Platform	Location of Reads	Detected hits
Aiemjoy 2019	BMC Infectious Diseases	30642268	Ethiopia	269	29	Children	Diarrheal disease	4225680651	4225680651	VLP	Yes	Feces	Centrifugation + filtration + Nucleases	No	NCBI RefSeq virus	Illumina	SRA: SRP120619	Yes
Chehoud 2016	mBio	27025251	USA	10	16	Adults, Teens	CDI FMT: donors+recipients	9373845702	9373845702	VLP	Yes	Feces	Centrifugation + filtration + Centricon concentration+ Nucleases	Yes (2 negative - SRR3403841, SRR3403842)	ACLAME, NCBI CDD	Illumina	SRA: PRJNA318788	Yes
Fernandes 2019	Journal of Pediatric Gastroenterology and Nutrition	30169455	USA	24	24	Children	﻿IBD, Healthy	2577552227	2577552227	VLP	Yes	Feces	Centrifugation + filtration + Nucleases	No	NCBI databases	Illumina	SRA: PRJNA391511	Yes
Han 2018	Frontiers in Microbiology	30619215	China	196	196	Adults	Hypertension, Healthy	1055012514719	1055012514719	Bulk	No	Feces	N/A	No	Kraken	Illumina	SRA: PRJEB13870 (originally from Li et al. 2017)	Yes
Kranma 2015	Diabetes Care	25678103	Finland	38	96	Infants	T1D, Healthy	15942577574	15942577574	VLP	Yes	Feces	Centrifugation + filtration + Nucleases	No	NCBI RefSeq virus	Illumina	SRA: PRJNA275568	Yes
McCann 2018	PeerJ	29761040	Ireland	20	20	Infants	Birthmode	5488316876	5488316876	VLP	Yes	Feces	Centrifugation + filtration + PEG precipitation+ Nucleases	No	NCBI NR	Illumina	SRA: SRP106048	Yes
Monaco 2016	Cell Host and Microbe	26962942	Uganda	65	65	Adults	HIV+, Healthy	32402875119	32402875119	VLP	Yes	Feces	Centrifugation + filtration+ Nucleases	No	NCBI NR	Illumina	SRA: PRJEB9524	Yes
Perez-Brocal 2013	Clinical and Translational Gastroenterology	23760301	Spain	19	19	Adults	IBD - Crohns Healthy	6246589	6246589	VLP	Yes	Feces	Centrifugation + filtration + PEG Precipitation+Nucleases	No	NCBI, EBI DDBJ, ACLAME	454	SRA: PRJEB3206	Bdl
Rampelli 2017	Environmental Microbiology	28967228	Tanzania	27	27	Adults	Healthy	293844756746	60267567734	Bulk	No	Feces	N/A	No	NCBI RefSeq virus	Illumina	SRA: PRJNA268964 and PRJNA278393 (originally from Obregon‐Tito et al. 2015 and Rampelli et al. 2015)	Yes
			Peru	36	36				123152334982									Bdl
			Italy	11	11				13446170791									Bdl
			USA	22	22				96979018221									Bdl
Reyes 2015	PNAS	26351661	Malawi	53	320	Children, Adults	Healthy, MAM, SAM	2387517871	2387517871	VLP	Yes	Feces	Centrifugation + filtration+Nucleases	No	NCBI RefSeq virus	Illumina	SRA: PRJEB9818	Yes
Shkoporov 2018	Microbiome	29631623	Ireland	13	84	Adults	IBD, Healthy	131495728687	131495728687	VLP	Yes	Feces	Centrifugation + filtration +PEG Precipitation+ Nucleases	No (did spike in ﻿lactococcal phage Q33 and ﻿coliphage Qβ)	VirSorter, NCBI RefSeq	Illumina	SRA: PRJNA407341	Yes
Yinda 2019	mSphere	30674646	Cameroon	221	63	Infants, Children, Adults, Elderly	Healthy (but with contact with bats)	73694302905	73694302905	VLP	Yes	Feces	Centrifugation + filtration+ Nucleases	No	VirSorter	Illumina	SRA: PRJNA491626	Yes
Zhao 2017	PNAS	28696303	Estonia	4	51	Infant	T1D, Controls	84555657081	19806647068	VLP	Yes	Feces	Centrifugation + filtration+ Nucleases	No	NCBI NR	Illumina	SRA: PRJNA387903	Bdl
			Finland	18	169				64749010013									Bdl
Fernandez-Orth . 2019	Journal of Antimicrobial Chemotherapy	30649322	Spain	7	7	Adults	Healthy and antibiotics treatments	75043928	75043928	VLP	No	Feces	Centrifugation + filtration	No	ENA	Illumina	SRR15090801	Yes
Bikel et al 2021	iScience	34409269	Mexico	28	5	Children	Obesity	885441818	885441818	VLP	No	Feces	Centrifugation + filtration	No	ENA	Illumina	PRJNA64651	Yes
					No. Of metagenomes	% of total
				Total analyzed	1260	100
				Total metagenomes with hits	971	77.0635			Bdl: below detection limit
				Total metagenomes without hits	289	22.9365
