# Supplementary material for: Recruitment of complete crAss-like phage genomes reveals their presence in chicken viromes, few human-specific phages, and lack of universal detection
Source: ISME J. 2024 Oct 3;18(1):wrae192. doi: 10.1093/ismejo/wrae192 (PMC11475920; doi:10.1093/ismejo/wrae192)
Supplement: Supplementary_Data_4_rev_wrae192 [file supplementary_data_4_rev_wrae192.xlsx]

## Sheet: Hoja1
Supplementary Data 4. Percentage of coverage of crAss-like genomes in human and animal samples and selection of human specific candidates. Phages selected correspond to those showing a percentage of coverage of crAss-like genomes in human samples (human feces and wastewater) of more than 40% and with little or no presence (< 40% coverage) in animal samples. (*) prototypical p-crAssphage
			Human feces	Wastewater	Chicken feces (Spain)	Chicken feces (China)	Specificity
Code	ID	query name	>40% coverage	>40% coverage	< 40% coverage	< 40% coverage
1.1	OQ221536	ɸCrAssBcn1	73.9551	68.2055	25.7267
1.2	OQ221537	ɸCrAssBcn2	73.9588	68.9584	26.2325
1.3	OQ221538	ɸCrAssBcn3	73.9591	68.9644	26.2322	67.8048	Quite
1.4	OQ221539	ɸCrAssBcn4	69.112	69.7111	26.0589
1.5	OQ221540	ɸCrAssBcn5	69.1634	69.7101	25.5459
1.6	OQ221541	ɸCrAssBcn6	69.1629	70.6581	25.5446
1.7	OQ221542	ɸCrAssBcn7	69.1429	70.655	26.0273
1.8	OQ221543	ɸCrAssBcn8	69.165	70.644	25.5454
1.9	OQ221544	ɸCrAssBcn9	71.4204	69.9836	26.9937
1.1	OQ221545	ɸCrAssBcn10	71.3455	70.2476	26.7097
1.11	OQ221546	ɸCrAssBcn11	71.4314	68.5915	26.9937
1.12	OQ221547	ɸCrAssBcn12	71.4309	70.7902	26.9942
1.13	OQ221548	ɸCrAssBcn13	70.4489	71.0356	27.2615
1.14	OQ221549	ɸCrAssBcn14	69.4584	69.8166	25.8117
1.15	OQ221550	ɸCrAssBcn15	69.3306	69.5434	25.812
1.16	OQ221551	ɸCrAssBcn16	69.4444	68.4683	25.875
1.17	OQ221552	ɸCrAssBcn17	69.3686	69.6976	27.4492
1.18	OQ221553	ɸCrAssBcn18	69.4265	68.542	25.8487
1.19	OQ221554	ɸCrAssBcn19	72.3426	71.2897	26.6308
1.2	OQ221555	ɸCrAssBcn20	67.6303	68.2435	25.5995
1.21	OQ221556	ɸCrAssBcn21	72.3439	71.4125	26.3729
1.22	OQ221557	ɸCrAssBcn22	69.3435	71.1241	25.3097
1.23	OQ221558	ɸCrAssBcn23	69.3964	70.41	25.3361
1.24	OQ221559	ɸCrAssBcn24	72.3082	71.1093	26.663
1.25	OQ221560	ɸCrAssBcn25	62.4777	66.225	25.2815
2	NC_049977	Bacteroides phage ɸCrAss001	67.277	67.1377	26.4355	64.7176	Quite
3	MN917146	Bacteroides phage ɸCrAss002	90.2592	9.77147	88.2061	7.03314	Quite
4	MT074136	Bacteroides phage DAC15	70.1342	6.04251	2.83532	2.29861	High
5	MT074138	Bacteroides phage DAC17	71.3764	6.08689	2.36904	2.31241	High
6	NC_024711	Uncultured p-crAssphage	96.5827	62.7264	97.8623	61.3768	*
7	MZ130498	UAG-readthrough crAss clade sp	8.2222	9.83122	85.2319
8	MZ130485	CrAss-like virus sp	5.78779	12.026	53.8574
9	MT774402	CrAssphage cr7	37.6643		0.265811
10	MT774395	CrAssphage cr52	7.09201	8.37594	89.1266
11	MT774387	CrAssphage cr111	2.58798	9.33275	3.69307
12	MT774388	CrAssphage cr112	49.129	51.1183	23.3798	48.0968	Quite
13	MZ130496	UAG-readthrough crAss clade sp	8.19189	9.66298	81.7837
14	MT774378	CrAssphage cr106	15.3399	16.1278	11.1535
15	MT774406	CrAssphage cr124	39.271	54.2498	0.460934
16	MT774385	CrAssphage cr108	0.523472	1.85384	24.3183
17	MT774396	CrAssphage cr53	66.6845	27.773	79.2376	12.3228	Quite
18	MT774389	CrAssphage cr116	2.03892	5.54544	1.6808
19	MT774398	CrAssphage cr60	9.65479	8.6448	67.5057
20	MT774382	CrAssphage cr10	28.9641	17.9565	93.152
21	MT774380	CrAssphage cr1	29.9821	7.77309	87.6365
22	MT774405	CrAssphage cr115	38.3199	25.9151	85.8927
23	MT774391	CrAssphage cr126	15.5474	30.6971	7.72177
24	MT774399	CrAssphage cr109	7.68889	9.91943	81.7685
25	MW067003	CrAssphage sp C0531BW4	93.8484	61.6572	99.0648	61.3732
26	MW067002	CrAssphage sp C0526BW15	94.8215	62.4236	99.658	60.0856
27	MK415410	CrAssphage YS1-2_2437	94.4069	61.5547	99.3944	60.987
28	MT774375	CrAssphage cr50	47.6115	19.952	81.9827	16.5694	Quite
29	MT774410	CrAssphage cr272	1.04897	0.9309	0
30	MT774403	CrAssphage cr113	7.87962	9.40867	78.7039
31	MT006214	CrAssphage LMMB	92.5411	59.9808	96.8017	57.038
32	MT774376	CrAssphage cr55	32.0314	5.89225	86.3638
33	MT774404	CrAssphage cr114	5.05142	11.9669	28.7644
34	MT774390	CrAssphage cr85	98.1185	38.9355	24.1471	4.59532	High
35	MT774407	CrAssphage cr125	6.06345	12.4939	33.559
36	MW067000	CrAssphage sp	95.0819	62.5691	99.5531	61.1156
37	MW067001	CrAssphage sp	95.0819	62.5691	99.5531	61.1565
38	MZ130481	CrAss-like virus sp	88.6278	56.832	94.5256	54.2213
39	MT774411	CrAssphage cr273	0.945989	0.891334	0
40	MK415408	CrAssphage GF1-2_000079F	91.7441	60.9987	96.6582	56.6279
41	MK238400	CrAssphage ZA	96.0341	62.6164	98.1853	60.8942
42	MT774401	CrAssphage cr6	90.9549	24.407	96.1559	13.7031	Quite
43	MT774397	CrAssphage cr56	8.32862	6.87525	92.5625
44	MK415403	CrAssphage ES_ALL_000190F	95.7165	62.3368	99.4386	61.2166
45	MZ130492	UAG-readthrough crAss clade sp cr12	91.8797	25.5839	97.9957	16.7773	Quite
46	MT774409	CrAssphage cr131	1.22625	1.42476	0.311214
47	MK415404	CrAssphage FA1-2_000172F	96.1809	62.8078	99.3724	61.5217
48	MK069403	UNVERIFIED: CrAssphage sp	97.2716	63.4472	99.7497	62.944
49	MT774400	CrAssphage cr4	11.9805	15.4587	74.8449
50	MT774392	CrAssphage cr128	7.25478	14.5196	66.3209
51	MH616963	MAG: CrAssphage sp	5.84745	1.32695	3.07971
52	MT774408	CrAssphage cr130	0.808841	0.896896	0.0875278
53	MK415399	CrAssphage apr34_000142F	91.75	60.0343	96.297	58.9013
54	MW063138	MAG: CrAssphage cat_SB2894	89.5105	60.305	90.5007	60.225
55	MT774377	CrAssphage cr107	90.2045	9.039	78.1454	7.8912	Quite
56	MT774383	CrAssphage cr11	5.22232	5.7049	13.3807
57	MZ130480	CrAss-like virus sp	4.11384	8.29354	40.1769
58	MT774394	CrAssphage cr271	1.27456	1.14258	1.02999
59	MT774384	CrAssphage cr8	1.91218	10.7544	1.80319
60	MT774379	CrAssphage cr118	0.757011	0.902798	66.9852
61	MZ130474	CrAss-like virus sp	5.75632	4.80686	5.98909
62	MZ130476	CrAss-like virus sp	5.3815	28.9933	92.124
63	MZ130488	CrAss-like virus cr 17 sp	93.5082	6.98468	11.6186	0.861364	High
64	MT774381	CrAssphage cr3	7.12827	3.89893	5.6552
65	MH552500	MAG: CrAssphage sp	2.45268	0	2.10499
66	MT774386	CrAssphage cr110	5.95776	8.16533	28.0045
67	MT774393	CrAssphage cr127	1.09815	6.13693	97.5376
		Total selected phages	28	28	13	5
